# Supplementary material for: Piriform seizures mediated by the piriform-entorhino-dentate circuit induce brain-wide functional reorganization in mice
Source: PLoS Biol. 2026 Feb 12;24(2):e3003577. doi: 10.1371/journal.pbio.3003577 (PMC12900355; doi:10.1371/journal.pbio.3003577)
Supplement: S1 Data — (XLSX) [file pbio.3003577.s016.xlsx]

## Sheet: Fig 1B
left TLE				right TLE
Volume	PC_control_L	PC_lTLE		Volume	PC_control	PC_lTLE
	0.000227742	0.000140144			0.000219503	0.000157756
	0.00030638	0.00021174			0.000205893	0.000169121
	0.000258281	0.000262991			0.000303789	0.00022184
	0.000286911	0.000182317			0.000292045	0.000203214
	0.000282566	0.000184619			0.000239322	0.000183858
	0.000372708	0.000177002			0.000288568	0.000268221
	0.00031746	0.000175321			0.000288042	0.000198224
	0.000255087	0.000182626			0.000251701	0.000160007
	0.0003513	0.000240377			0.000378824	0.000184013
	0.000334117	0.000245285			0.000331642	0.000151008
	0.000255852	0.000222668			0.000268644	0.00017596
	0.000336254	0.0001744			0.000308042	0.00018495
	0.000329266				0.000249467	0.000159753
	0.000362759				0.000273703	0.000160866
	0.000327572				0.000217127	0.000201109
	0.000314091				0.000263995
	0.000286343				0.000270723
	0.000242147				0.000263896
	0.000228325				0.000259861
	0.000225464				0.000210734
	0.000324519				0.000287781
	0.000295675				0.000277469
	0.000237672				0.000213263
	0.000191664				0.00023987
	0.000242317				0.000284178
	0.000341281				0.000305131
	0.000303578				0.000285989
	0.000258404				0.000271638
	0.00021231				0.00027279
	0.000254728				0.000287148

## Sheet: Fig 1E
The number of GSs
Mouse	1	2	3	4	5	6	7
Day 1	1	2	1	1	1	1	2
Day 2	2	2	2	2	2	1	2
Day 3	2	2	2	3	2	2	2
Day 4	3	2	3	4	3	4	3
The number of FSs
Mouse	1	2	3	4	5	6	7
Day 1	3	1	2	2	2	3	2
Day 2	2	2	2	2	2	2	1
Day 3	2	2	2	1	2	2	2
Day 4	1	2	1	0	1	0	1
The number of Total seizures
Mouse	1	2	3	4	5	6	7
Day 1	4	3	3	3	3	4	4
Day 2	4	4	4	4	4	3	3
Day 3	4	4	4	4	4	4	4
Day 4	4	4	4	4	4	4	4

## Sheet: Fig 1G
∆F/F(%)
Baseline	mCherry	ChrimsonR
0	0.50208	92.937
0	4.95148	78.0306
0	7.82052	84.1384
0	1.56747	96.156
0	-0.91404	131.377
0	-2.83924	133.572
0	0.170791	145.334
0	-0.62275	134.788
0	-0.77778	122.266
0	-0.76366	143.439
0	-2.72396	159.573
0	-1.50727	168.718
0	0.311888	31.2444
0	-1.34187	31.306
0	-0.01181	27.0976
0	0.48857	27.687
0	-1.17887	113.605
0	5.12244	111.238
0	1.15207	114.181
0	3.65978	101.593
0	1.9422	190.462
0	-2.51604	177.166
0	-1.10594	172.969
0	0.721029	187.217
0	-2.12054	10.2654
0	4.75084	11.2566
0	0.699331	13.0328
0	-0.57733	13.5441
0	2.92809	52.9891
0	-0.00647	45.0947
0	-2.27694	54.0157
0	4.88647	46.3532

## Sheet: Fig 1H
Ca2+ duration（s）	LFP duration（s）
32.4667	36.352
29.8667	30.048
30.4	34.4
19.9	22.72
26.2333	25.44
13.0667	10
31.1667	33.504
18.5	15.808
28	23.952
39.933	38
41.8	38.121
52.25	52.448
33.784	31.0236
30.3	28.425
33.74	33.11
44.5	41.31
26.04	24
32	29.977
46.463	44.9
13.2	10
24.8	27.17
22.65	23.188
21.883	42.214
20.5	32.456
26.283	22.06
44.266	40.866
55.967	54.34
15	10
23.333	22.3
30.167	28.85
41.1	37.92
28.1	27.65
22	15.444
19.133	19.66
48	47.27
36.33	34.8

## Sheet: Fig 1J
Number of seizures/light
Group	TetTox	GFP
	0	0.75
	0	1
	0	1
	0	1
	0	0.75
	0	0.75

## Sheet: Fig 1K
∆F/F(%)
TetTox	GFP
-1.67385	-4.03832
-1.49924	-4.64042
-0.33326	-4.02784
-0.71198	-3.19452
-0.23918	-3.264
-0.27131	-2.95113
-0.36527	-1.92268
-0.51041	-2.88721
-0.38626	-3.99895
0.582817	-4.7916
-0.31475	-6.00528
0.348171	-5.39016
-0.78283	-1.30808
-0.10007	-1.42571
-0.08458	-2.05226
0.441335	-1.19553
-0.24666	-2.62566
-0.21707	-2.5924
-0.18599	-1.9243
0.325075	-2.31576
-0.92813	-1.62894
-0.10562	-1.60566
-0.90757	-1.35562
-0.209	-2.35558

## Sheet: Fig 1M
Time of discharge (s)
TetTox	GFP
10.06	28.637
9.856	26.79
9.93	10
9.984	47.23
9.9654	25.4732
9.9552	24.676
9.98	44.14
9.9652	35.576
10.003	35.566
9.98	33.4838
9.99	23.808
10.004	56.454
9.923	36.23
9.993	28.448
9.8934	27.272
9.995	42.288
10	26.54
10.02	30.567
9.9985	11.27
9.956	28.95
9.9846	25.88
9.952	13.174
10.04	36.3
9.95	10.43

## Sheet: Fig 2G
Number of GFP+ Cells
Region	Ins	mPFC	nLOT	Prh	BLA	Lent
	188	64	131	232	536	1335
	270	86	150	219	457	1448
	84	83	251	246	424	1391
	265	121	261	280	410	1116
	114			194	388	1097

## Sheet: Fig 3C
∆F/F(%)
Light	Baseline
16.568	0.001312
5.66428	0.000949
2.54371	-0.00075
2.92723	0.001308
7.00307	0.001611
5.58283	0.001448
5.00172	-0.00059
64.7677	0.000319
61.6565	0.002238
32.1633	0.000898
29.3585	-5.5e-15
64.2112	-2.1e-15
17.1998	0.000136

## Sheet: Fig 3D
The number of mice
kindled	No-kindled
11	3
0.785714	0.214286
Percentage
kindled	No-kindled
0.785714	0.214286

[truncated: 27 more sheets: Fig 3G, Fig 3K, Fig 3L, Fig 4B, Fig 4E, Fig 4F, Fig 5B, Fig 5D, Fig 5F, Fig 5J, S1 fig, S2 fig, S3 fig, S4B fig, S4D fig, S5F fig, S5G fig, S5H fig, S6C fig, S7 fig …]
